# Supplementary material for: Association of Circulating miR-145-5p and miR-let7c and Atherosclerotic Plaques in Hypertensive Patients
Source: Biomolecules. 2021 Dec 7;11(12):1840. doi: 10.3390/biom11121840 (PMC8699419; doi:10.3390/biom11121840)
Supplement: Supplementary file 1 [file biomolecules-11-01840-s001.zip]

Archive with 2 entries (2 files):
- biomolecules-1490098-supplementary Figure S1.pdf
- biomolecules-1490098-Table S1-A list of potential genes targeted by miR-145-5p and miR-let7c obtained using mirWalk 2.0.xlsx
